# Supplementary material for: A robot scheduling method based on rMAPPO for H-beam riveting and welding work cell
Source: PLoS One. 2025 Sep 4;20(9):e0331515. doi: 10.1371/journal.pone.0331515 (PMC12410760; doi:10.1371/journal.pone.0331515)
Supplement: S1 File — (ZIP) [file pone.0331515.s001.zip]

Archive with 4 entries (3 files):
- S1 File/S1 Original data.xls
- S1 File/env_core.py
- S1 File/tips.txt
- S1 File/
