# Supplementary material for: A robot scheduling method based on rMAPPO for H-beam riveting and welding work cell
Source: PLoS One. 2025 Sep 4;20(9):e0331515. doi: 10.1371/journal.pone.0331515 (PMC12410760; doi:10.1371/journal.pone.0331515)
Supplement: S1 File — (ZIP) [file pone.0331515.s001.zip › S1 File/S1 Original data.xls]

## Sheet: Fig 10
0.1	1E-5	186.024		0.1	1E-5	205.644		0.1	1E-5	372.926		0.1	1E-5	299.003		0.1	1E-5	342.775
0.1	2E-5	308.036		0.1	2E-5	345.809		0.1	2E-5	484.365		0.1	2E-5	480.587		0.1	2E-5	588.322
0.1	3E-5	380.945		0.1	3E-5	456.092		0.1	3E-5	555.487		0.1	3E-5	563.538		0.1	3E-5	591.05
0.1	4E-5	366.449		0.1	4E-5	353.702		0.1	4E-5	436.215		0.1	4E-5	534.637		0.1	4E-5	534.637
0.1	5E-5	287.893		0.1	5E-5	317.603		0.1	5E-5	456.485		0.1	5E-5	423.363		0.1	5E-5	423.363
0.1	6E-5	272.486		0.1	6E-5	135.149		0.1	6E-5	68.1352		0.1	6E-5	364.916		0.1	6E-5	364.916
0.1	7E-5	102.338		0.1	7E-5	73.7164		0.1	7E-5	0		0.1	7E-5	0		0.1	7E-5	0
0.1	8E-5	68.8268		0.1	8E-5	0		0.1	8E-5	0		0.1	8E-5	0		0.1	8E-5	0
0.1	9E-5	0		0.1	9E-5	0		0.1	9E-5	0		0.1	9E-5	0		0.1	9E-5	0
0.1	1E-4	0		0.1	1E-4	0		0.1	1E-4	0		0.1	1E-4	0		0.1	1E-4	0
0.2	1E-5	196.227		0.2	1E-5	266.417		0.2	1E-5	363.986		0.2	1E-5	306.23		0.2	1E-5	310.117
0.2	2E-5	321.535		0.2	2E-5	357.225		0.2	2E-5	487.302		0.2	2E-5	472.315		0.2	2E-5	629.338
0.2	3E-5	448.72		0.2	3E-5	539.162		0.2	3E-5	551.304		0.2	3E-5	613.966		0.2	3E-5	657.832
0.2	4E-5	421.367		0.2	4E-5	441.933		0.2	4E-5	509.089		0.2	4E-5	433.024		0.2	4E-5	539.753
0.2	5E-5	344.291		0.2	5E-5	363.409		0.2	5E-5	511.765		0.2	5E-5	330.501		0.2	5E-5	470.214
0.2	6E-5	232.347		0.2	6E-5	292.734		0.2	6E-5	430.453		0.2	6E-5	255.192		0.2	6E-5	328.273
0.2	7E-5	171.868		0.2	7E-5	127.247		0.2	7E-5	352.562		0.2	7E-5	0		0.2	7E-5	0
0.2	8E-5	51.7095		0.2	8E-5	0		0.2	8E-5	0		0.2	8E-5	0		0.2	8E-5	0
0.2	9E-5	0		0.2	9E-5	0		0.2	9E-5	0		0.2	9E-5	0		0.2	9E-5	0
0.2	1E-4	0		0.2	1E-4	0		0.2	1E-4	0		0.2	1E-4	0		0.2	1E-4	0
0.3	1E-5	190.752		0.3	1E-5	254.739		0.3	1E-5	308.654		0.3	1E-5	286.397		0.3	1E-5	339.785
0.3	2E-5	200.236		0.3	2E-5	325.934		0.3	2E-5	449.962		0.3	2E-5	351.38		0.3	2E-5	608.243
0.3	3E-5	314.632		0.3	3E-5	460.825		0.3	3E-5	526.95		0.3	3E-5	473.62		0.3	3E-5	651.607
0.3	4E-5	309.05		0.3	4E-5	449.259		0.3	4E-5	514.486		0.3	4E-5	445.236		0.3	4E-5	508.615
0.3	5E-5	216.653		0.3	5E-5	362.005		0.3	5E-5	500.297		0.3	5E-5	352.375		0.3	5E-5	346.247
0.3	6E-5	181.942		0.3	6E-5	250.923		0.3	6E-5	336.873		0.3	6E-5	272.365		0.3	6E-5	0
0.3	7E-5	111.844		0.3	7E-5	77.6582		0.3	7E-5	0		0.3	7E-5	0		0.3	7E-5	0
0.3	8E-5	42.4047		0.3	8E-5	0		0.3	8E-5	0		0.3	8E-5	0		0.3	8E-5	0
0.3	9E-5	0		0.3	9E-5	0		0.3	9E-5	0		0.3	9E-5	0		0.3	9E-5	0
0.3	1E-4	0		0.3	1E-4	0		0.3	1E-4	0		0.3	1E-4	0		0.3	1E-4	0
Initial learning rate and clipping parameter selection

## Sheet: Fig 11
-636.282	-949.094		-841.674	-1083.17		-939.19	-1842.55		-2602.88	-2755.56		-2791.54	-2947.68
-883.293	-2397.49		-648.249	-725.943		-768.354	-3637.39		-768.883	-2180.46		-2160.19	-2400.88
-3515.96	-1303.64		-358.783	-272.095		-939.366	-1352.14		-1153.65	-1160.82		-1615.53	-903.439
-4075.25	-553.002		-159.232	-248.322		-249.371	-769.891		-646.264	-374.259		-841.75	-475.358
-1989.08	-771.527		-4202.23	-4405.52		-3716.72	-1035.68		-3883.93	-1129.35		-862.9	-1140.3
-37.0464	-131.519		-700.918	-383.786		-808.759	-1417.66		-60.4577	-80.6146		-1203.99	-1642.63
-1078.98	-666.394		-863.297	-1014.75		-374.963	-1470.49		-144.52	15.6846		-698.219	-1554.18
-4239.79	-925.282		-1153.75	-4299.11		-963.327	-3460.55		240.931	-3057.42		-697.087	-3794.67
15.9513	-804.189		-2091.62	-125.401		113.856	-667.606		247.775	-454.129		11.1298	-665.089
-118.533	-346.208		13.9496	-1611.86		47.6493	-544.839		230.742	-477.95		-987.184	-439.886
179.772	-608.138		-850.388	-70.5171		-19.7479	-626.271		132.78	-881.921		-1550.56	-887.343
231.018	-1333.38		266.919	129.65		-90.2299	89.9961		311.674	-752.586		-502.365	-908.879
244.86	-1694.94		-1212.89	-2234.79		-917.678	-2883.81		-334.257	-1789.39		223.477	-2163.23
65.4795	-563.504		29.3963	-437.521		-14.7657	-2740.27		-541.826	-890.655		-22.764	-396.93
-147.012	-303.837		384.534	37.6766		317.096	-268.546		-333.631	-760.913		255.387	-486.739
-15.6724	-782.789		86.2256	-506.923		415.468	-359.293		49.4798	-388.414		464.835	-117.508
-148.758	-818.926		-50.0613	-248.96		225.257	-425.777		-536.769	-586.914		391.637	-61.1629
66.2423	-3315.01		-40.2616	-1313.03		170.553	-1176.15		431.49	-1317.66		408.679	-554.147
-111.27	-559.185		285.901	-2039.89		275.157	-2545.85		386.705	-2626.56		508.208	-2370.93
5.16816	-654.601		-237.384	56.1862		267.627	-498.672		286.523	-866.69		481.685	34.5065
289.287	-763.597		352.376	-284.441		372.68	-462.931		405.984	-668.016		583.415	-47.9309
83.1457	-943.67		456.091	-549.899		313.675	-1535.04		453.394	-1185.91		548.275	17.3234
392.934	-283.32		400.293	-771.728		319.69	-708.539		416.985	-322.86		582.05	-97.9195
287.347	-487.281		366.91	205.694		380.86	47.0663		350.991	-64.7379		287.685	-18.8959
398.317	-66.9042		506.212	115.683		426.4	-352.973		491.123	264.823		498.478	-309.046
359.442	393.317		412.215	-70.6937		546.405	13.6975		90.4393	268.818		563.414	-467.972
456.736	-28.4737		392.258	-203.226		194.153	-720.997		472.891	-200.897		588.591	-474.601
416.182	-466.094		338.368	-166.75		227.025	-7.2213		401.177	-752.776		606.07	-671.866
463.862	-289.874		449.259	97.8553		402.493	-355.822		443.536	-191.606		641.044	-184.781
434.022	160.791		453.812	135.322		569.181	-212.095		567.807	-936.242		663.568	-289.999
369.544	26.1054		415.225	207.109		550.078	-38.6203		557.956	-123.715		647.696	108.693
441.693	120.794		37.6407	-369.379		277.287	-240.47		407.424	-686.103		627.345	-294.288
395.297	-343.419		273.272	79.4379		480.065	-385.481		381.49	-85.5168		475.387	-453.656
440.923	58.2978		76.5843	206.104		406.368	-1044.38		562.941	-38.7762		539.587	58.3152
263.293	-477.923		371.631	-125.325		282.345	-167.762		351.751	-27.4077		591.599	-178.575
289.012	-106.611		455.4	57.6925		320.134	-69.6551		336.597	-5.60959		561.517	44.3413
417.027	224.493		416.948	296.038		411.704	-38.4495		475.714	57.8309		624.832	-1260.34
342.684	5.14032		166.123	278.759		348.695	-393.481		426.689	137.205		612.078	-673.411
324.113	15.3175		451.929	162.233		442.518	-117.579		543.447	27.1259		623.58	296.156
465.862	107.082		486.109	405.509		494.918	242.02		552.106	-323.266		576.4	-46.9667
124.071	3.28471		367.355	204.981		470.713	162.586		591.852	224.966		144.239	-254.161
159.605	309.05		518.862	378.366		411.966	-26.218		588.67	-53.6967		10.4988	46.9745
368.641	-260.687		489.976	-91.5544		507.71	203.966		430.05	30.9083		403.07	-273.036
465.12	-21.7919		507.408	222.39		513.966	272.622		250.101	147.458		467.987	-369.685
442.436	208.102		532.983	72.4451		497.902	265.504		392.551	83.1863		-249.398	278.81
445.605	-686.496		495.659	-1216.72		555.222	-818.691		416.396	-638.823		409.168	-82.6715
395.408	120.681		516.433	95.5037		537.406	147.276		368.179	267.771		350.171	37.9496
458.451	-222.677		384.79	-142.457		492.837	64.0165		366.477	237.639		521.674	183.601
453.616	327.809		-144.11	-115.324		351.819	429.947		388.299	313.142		549.41	427.812
343.952	-39.052		466.956	-436.112		324.921	49.1134		542.418	166.529		541.192	212.26
481.567	113.462		175.049	225.799		424.296	416.464		556.716	195.797		630.381	437.607
448.618	-125.124		499.577	219.127		510.998	300.479		335.217	-0.89102		685.646	-198.78
473.398	139.1		489.977	203.563		492.746	398.523		503.448	245.528		549.32	203.397
481.369	41.8865		530.724	47.4317		475.881	295.872		524.077	-50.6745		559.347	-159.323
395.773	-321.066		435.881	-18.581		475.437	102.045		504.597	-31.2738		628.155	-325.337
444.456	39.5715		461.575	40.1895		508.464	219.715		383.738	196.268		558.446	69.2843
423.744	78.0102		398.561	-653.992		453.763	403.616		461.674	351.378		558.144	297.443
426.147	6.68455		435.873	-108.052		577.877	-242.909		549.877	-118.898		641.116	-433.53
431.147	382.254		542.538	174.755		422.573	241.449		532.349	154.061		635.244	-149.812
475.626	55.3638		487.671	363.416		449.607	319.569		-215.387	192.006		588.816	230.139
479.302	19.374		564.216	-472.002		495.707	149.78		446.474	15.1823		742.494	89.0615
457.371	228.329		462.625	139.283		503.265	347.333		572.817	445.208		653.571	107.562
385.974	260.863		299.7	-8.26641		495.24	191.063		498.488	259.584		682.074	86.4532
450.716	164.334		502.37	257.507		516.36	19.0749		497.008	-308.12		644.936	329.972
489.453	49.804		489.661	121.683		394.013	186.335		487.204	258.066		695.3	258.011
462.864	160.318		478.072	233.155		468.852	167.581		491.722	231.593		697.676	193.084
476.015	-92.0059		508.262	144.524		404.665	435.61		560.829	-138.91		654.815	-307.032
310.97	104.307		543.769	151.674		479.131	396.343		443.899	134.303		697.509	63.0662
161.448	274.73		504.222	109.4		464.196	332.998		477.991	352.372		677.302	-201.068
275.101	142.098		484.852	221.889		468.792	87.4485		560.964	147.124		689.901	-51.298
276.134	-40.7302		508.697	52.1983		512.165	191.189		542.291	344.317		697.365	-33.7531
447.386	156.544		546.215	216.039		522.369	470.653		539.383	307.269		416.978	180.105
476.894	257.968		484.575	255.263		574.045	520.554		569.886	293.084		592.558	391.543
437.472	305.003		540.772	247.027		522.653	423.606		637.259	348.826		495.302	417.768
424.423	163.988		541.467	238.675		579.064	341.635		619.59	372.585		748.986	437.427
443.998	172.733		548.913	262.148		543.121	522.368		615.168	272.657		738.818	384.849
479.122	379.638		559.572	413.192		559.964	165.743		683.327	369.213		703.084	271.319
489.595	197.358		546.936	234.086		544.533	363.736		635.619	345.528		761.783	485.948
528.473	228.45		514.188	299.745		584.765	310.791		629.376	-53.3518		687.055	442.799
483.707	69.3975		600.283	445.8		570.357	419.484		667.758	462.176		736.396	419.848
Convergence performance of rMAPPO and MAPPO

## Sheet: Fig 12
0.74923	0.61742		0.64409	0.68728		0.70096	0.99983		1.12051	0.99826		0.91886	1.03273
0.70086	0.78854		0.50974	0.51377		0.57957	1.02557		0.49259	0.68114		0.59079	0.57509
1.35872	0.4267		0.37186	0.3214		0.49582	0.47647		0.53136	0.48683		0.47238	0.34615
0.8461	0.30785		0.32612	0.33323		0.24817	0.33185		0.35062	0.28362		0.36101	0.24049
0.36454	0.38303		1.07595	1.81448		0.78464	0.46002		0.50685	0.50029		0.36446	0.37191
0.17129	0.25141		0.24073	0.17509		0.19353	0.5104		0.14841	0.30436		0.36037	0.38301
0.31131	0.31939		0.27844	0.27523		0.12261	0.4278		0.12905	0.17142		0.24607	0.31862
0.60476	0.36063		0.23912	0.58837		0.17775	1.04309		0.1069	0.71617		0.25338	0.46441
0.11751	0.36215		0.29948	0.12042		0.12918	0.16832		0.09138	0.30141		0.19108	0.18608
0.12337	0.28061		0.12424	0.29703		0.10716	0.16488		0.0875	0.28869		0.23886	0.1731
0.08851	0.31489		0.17391	0.13007		0.08271	0.13676		0.0916	0.32134		0.26681	0.15533
0.09408	0.63494		0.09156	0.10582		0.1205	0.09907		0.05457	0.41867		0.18414	0.24247
0.0636	0.56613		0.24177	0.50138		0.17197	0.36437		0.14082	0.51931		0.08727	0.23953
0.07991	0.31556		0.1356	0.20083		0.08736	0.30677		0.24109	0.40575		0.13054	0.1414
0.14631	0.19853		0.05951	0.11515		0.05516	0.1332		0.24432	0.31735		0.10105	0.14423
0.13212	0.40596		0.10074	0.21261		0.05439	0.16989		0.16706	0.29571		0.06882	0.1354
0.13251	0.40498		0.11698	0.19047		0.08418	0.13104		0.20236	0.29716		0.06821	0.10336
0.0986	1.17008		0.13193	0.42846		0.05727	0.23441		0.0692	0.43441		0.08367	0.13612
0.15158	0.21665		0.07605	0.38538		0.05963	0.43081		0.06782	0.56501		0.05452	0.25282
0.12525	0.22542		0.12482	0.14805		0.06784	0.19043		0.09072	0.4099		0.05532	0.12179
0.06228	0.25104		0.07932	0.17877		0.05546	0.15193		0.05979	0.35899		0.04513	0.11966
0.06951	0.24072		0.03722	0.22537		0.04695	0.25558		0.05071	0.4269		0.05955	0.10583
0.04031	0.18645		0.05228	0.27306		0.05801	0.19985		0.05947	0.25685		0.04911	0.13113
0.06177	0.19417		0.05385	0.13994		0.04658	0.13746		0.06084	0.22876		0.08928	0.10593
0.03917	0.15366		0.02936	0.11679		0.05148	0.16518		0.04777	0.17581		0.06014	0.15776
0.04362	0.0708		0.04549	0.1606		0.03539	0.12537		0.12277	0.15709		0.04609	0.1515
0.03164	0.13052		0.04408	0.17709		0.08068	0.18579		0.05869	0.19014		0.04622	0.12953
0.04078	0.19773		0.0527	0.18965		0.09629	0.13294		0.07865	0.31323		0.05447	0.1588
0.02792	0.17492		0.03494	0.1454		0.0564	0.15801		0.06641	0.23213		0.04881	0.14834
0.04229	0.0954		0.03702	0.13723		0.03552	0.14523		0.05087	0.28907		0.04864	0.13344
0.03971	0.08739		0.0375	0.10335		0.03677	0.12127		0.05488	0.19125		0.05472	0.10862
0.02272	0.06955		0.07979	0.18098		0.08101	0.14676		0.07963	0.3312		0.05385	0.12453
0.02922	0.22453		0.07355	0.15219		0.04691	0.16847		0.08072	0.22876		0.06119	0.15012
0.02896	0.1265		0.09224	0.11371		0.05672	0.26241		0.05089	0.14885		0.06089	0.09784
0.06433	0.16733		0.05171	0.17936		0.08683	0.14892		0.09369	0.17852		0.05365	0.12691
0.06039	0.15177		0.03879	0.13529		0.07503	0.11719		0.08621	0.17687		0.05673	0.09597
0.03791	0.0704		0.048	0.07108		0.04835	0.12267		0.06765	0.15374		0.04742	0.21631
0.03771	0.12091		0.07637	0.08982		0.06745	0.165		0.07331	0.12249		0.0535	0.17732
0.05198	0.11784		0.03232	0.08963		0.0437	0.14693		0.05197	0.15098		0.0493	0.09964
0.02955	0.089		0.02985	0.05005		0.04001	0.0765		0.05434	0.21242		0.05809	0.11545
0.09109	0.11828		0.05171	0.0984		0.04096	0.08723		0.05175	0.11844		0.1274	0.13867
0.07211	0.05089		0.03206	0.06266		0.05272	0.09595		0.04974	0.14015		0.14302	0.10915
0.03859	0.1658		0.02992	0.15826		0.04301	0.09962		0.07664	0.15093		0.08885	0.12584
0.03106	0.08194		0.02948	0.08424		0.04546	0.07578		0.09263	0.10523		0.07185	0.1394
0.03554	0.07667		0.02827	0.13092		0.04425	0.07947		0.07264	0.14141		0.19901	0.08692
0.02803	0.18848		0.03468	0.39667		0.04	0.18765		0.06632	0.25554		0.09014	0.08879
0.03255	0.08068		0.03387	0.11218		0.03644	0.06949		0.05831	0.09912		0.08976	0.08323
0.02956	0.1266		0.04309	0.13327		0.04978	0.08236		0.05943	0.09545		0.06533	0.06582
0.03187	0.04932		0.13696	0.19663		0.08281	0.04819		0.05672	0.10646		0.06361	0.04525
0.04705	0.11358		0.04289	0.21797		0.07558	0.08152		0.04	0.10877		0.06974	0.06521
0.02528	0.08279		0.09165	0.09504		0.05329	0.04492		0.03906	0.09377		0.05732	0.05611
0.0362	0.13915		0.03887	0.10013		0.04741	0.05189		0.05356	0.1287		0.0509	0.09321
0.03376	0.11065		0.03745	0.10833		0.05587	0.06733		0.06448	0.11059		0.0742	0.06443
0.03251	0.08709		0.03435	0.12502		0.06473	0.06049		0.06909	0.19799		0.07428	0.1281
0.04005	0.16266		0.04384	0.16474		0.05223	0.08126		0.0643	0.1492		0.05712	0.14406
0.04409	0.10785		0.04236	0.16169		0.05115	0.06634		0.09009	0.10657		0.07276	0.08385
0.05015	0.10461		0.06249	0.30241		0.0615	0.05765		0.06915	0.11571		0.07148	0.07148
0.04073	0.13183		0.04955	0.19189		0.04242	0.12471		0.06211	0.17763		0.06022	0.12585
0.04249	0.05089		0.03223	0.09306		0.06929	0.05311		0.06528	0.12315		0.0629	0.12082
0.0323	0.06677		0.03837	0.0663		0.05875	0.05818		0.23266	0.13456		0.06406	0.0797
0.0331	0.08886		0.0351	0.23383		0.05652	0.0721		0.07067	0.14934		0.05328	0.10887
0.03714	0.04072		0.04032	0.09694		0.05138	0.04783		0.03999	0.08306		0.06154	0.08241
0.05482	0.04147		0.06216	0.13764		0.0547	0.06084		0.0442	0.10184		0.06254	0.07223
0.05025	0.07798		0.03204	0.10446		0.06175	0.10798		0.04325	0.23476		0.06605	0.06551
0.04582	0.10624		0.04073	0.08353		0.07889	0.04983		0.05614	0.10696		0.06028	0.05302
0.04665	0.0709		0.04025	0.09055		0.063	0.05982		0.08231	0.12232		0.068	0.07762
0.04209	0.12221		0.03806	0.10733		0.04585	0.08115		0.06337	0.19185		0.07135	0.11016
0.07005	0.08962		0.04122	0.08994		0.03876	0.06754		0.08833	0.12091		0.07051	0.07346
0.11699	0.04462		0.03773	0.1506		0.0521	0.06999		0.08258	0.10157		0.07249	0.12866
0.0806	0.07611		0.04233	0.09222		0.07323	0.07493		0.05592	0.1272		0.08012	0.10142
0.08981	0.11208		0.04252	0.09041		0.05796	0.05941		0.07102	0.09379		0.06367	0.09356
0.05007	0.07694		0.04944	0.10452		0.04396	0.06342		0.0765	0.09982		0.08487	0.16156
0.04939	0.06178		0.05458	0.10773		0.03972	0.05353		0.0633	0.10859		0.05163	0.09638
0.05504	0.04991		0.04362	0.10651		0.04147	0.06488		0.0606	0.12969		0.05337	0.14587
0.05757	0.07895		0.04617	0.09206		0.04482	0.05641		0.06035	0.08536		0.04458	0.07646
0.05569	0.08234		0.04826	0.08737		0.0357	0.06761		0.06721	0.08797		0.05339	0.07941
0.04825	0.03093		0.04621	0.05243		0.06487	0.05925		0.06082	0.08857		0.09328	0.07331
0.04962	0.06826		0.04806	0.08693		0.04921	0.06782		0.06241	0.07708		0.04366	0.07212
0.04762	0.05599		0.05524	0.07579		0.05292	0.06592		0.07138	0.16433		0.03982	0.08048
0.04274	0.0922		0.05057	0.0549		0.04084	0.06686		0.06737	0.07475		0.05306	0.06934
Value loss of rMAPPO and MAPPO

## Sheet: Fig 13
-636.282	-949.094	-1102.12	-995.583		-841.674	-1083.17	-1868.78	-2074.8		-939.19	-1842.55	-891.311	-1839.9		-2602.88	-2755.56	-2042.8	-1221.35		-2791.54	-2947.68	-2109.49	-2351.81
-883.293	-2397.49	-1436.69	-902.806		-648.249	-725.943	-2692.65	-1393.22		-768.354	-3637.39	-2400.08	-2379.15		-768.883	-2180.46	-1176.8	-744.294		-2160.19	-2400.88	-3609.56	-2420.68
-3515.96	-1303.64	-513.716	-905.74		-358.783	-272.095	-1466.98	-1002.34		-939.366	-1352.14	-938.34	-1419.36		-1153.65	-1160.82	-1553.76	-813.329		-1615.53	-903.439	-1217.31	-1558.97
-4075.25	-553.002	-228.255	-269.721		-159.232	-248.322	-232.483	-586.735		-249.371	-769.891	-560.648	-654.465		-646.264	-374.259	-574.519	-334.768		-841.75	-475.358	-310.711	-549.684
-1989.08	-771.527	-887.268	-3791.47		-4202.23	-4405.52	-308.105	-84.5068		-3716.72	-1035.68	-1443.94	-2267.31		-3883.93	-1129.35	-1039.69	-1127.06		-862.9	-1140.3	-423.533	-2007.81
-37.0464	-131.519	-453.738	-77.82		-700.918	-383.786	-88.0036	-236.647		-808.759	-1417.66	-1552.54	-714.505		-60.4577	-80.6146	-1394.86	-996.294		-1203.99	-1642.63	-260.374	-1530.28
-1078.98	-666.394	-479.809	-344.188		-863.297	-1014.75	-760.133	-373.533		-374.963	-1470.49	-941.568	-499.651		-144.52	15.6846	-618.955	-1501.52		-698.219	-1554.18	-326.579	-1151.53
-4239.79	-925.282	-3554.37	-4028.5		-1153.75	-4299.11	-4092.85	-4418.26		-963.327	-3460.55	-3437.56	-3200.48		240.931	-3057.42	-3597.69	-1176.11		-697.087	-3794.67	-4275.56	-3812.4
15.9513	-804.189	-1275.6	-156.721		-2091.62	-125.401	-1901.94	-813.061		113.856	-667.606	-956.333	-1120.04		247.775	-454.129	-841.331	-541.51		11.1298	-665.089	-525.846	-795.672
-118.533	-346.208	-549.711	-1903.06		13.9496	-1611.86	-1083.55	-299.28		47.6493	-544.839	-904.365	-672.887		230.742	-477.95	-1243.25	-126.057		-987.184	-439.886	-361.895	-911.128
179.772	-608.138	-788.547	-1655.37		-850.388	-70.5171	-221.318	-253.417		-19.7479	-626.271	-1463.25	-244.979		132.78	-881.921	-536.578	-738.575		-1550.56	-887.343	-709.258	-1007.46
231.018	-1333.38	241.607	-1065.85		266.919	129.65	279.414	-379.377		-90.2299	89.9961	-1808.09	-714.993		311.674	-752.586	-1707.02	-659.262		-502.365	-908.879	-845.99	-1232.15
244.86	-1694.94	-1730.01	-1334.42		-1212.89	-2234.79	-1917.49	-1519.14		-917.678	-2883.81	-1915.39	-1471.67		-334.257	-1789.39	-2342.21	-2218.64		223.477	-2163.23	-2323.79	-2746.4
65.4795	-563.504	-388.414	-406.414		29.3963	-437.521	-597.589	-565.33		-14.7657	-2740.27	-215.075	-1491.62		-541.826	-890.655	-759.986	-510.826		-22.764	-396.93	-2566.24	-2492.19
-147.012	-303.837	90.3157	215.149		384.534	37.6766	-202.693	-359.937		317.096	-268.546	-756.6	-25.89		-333.631	-760.913	-519.669	-111.863		255.387	-486.739	121.052	-322.969
-15.6724	-782.789	-13.5559	-344.401		86.2256	-506.923	-611.405	-465.308		415.468	-359.293	-787.775	-30.8712		49.4798	-388.414	-473.278	-978.027		464.835	-117.508	-242.297	-711.291
-148.758	-818.926	-145.654	-346.818		-50.0613	-248.96	-208.362	-127.097		225.257	-425.777	-692.451	-197.555		-536.769	-586.914	-669.041	-1443.89		391.637	-61.1629	-451.492	-105.751
66.2423	-3315.01	-771.915	-1627.07		-40.2616	-1313.03	-709.97	-546.896		170.553	-1176.15	-2465.47	-3467.23		431.49	-1317.66	-1460.43	-1166.7		408.679	-554.147	-654.611	-1197.34
-111.27	-559.185	-2285.81	-869.342		285.901	-2039.89	-1813.89	-2369.33		275.157	-2545.85	-1971.09	-1971.52		386.705	-2626.56	-1935.13	-3052.03		508.208	-2370.93	-1959.73	-2414.14
5.16816	-654.601	-72.9032	-190.975		-237.384	56.1862	-521.138	-313.189		267.627	-498.672	-522.718	10.4525		286.523	-866.69	-221.598	-209.03		481.685	34.5065	7.63594	-351.431
289.287	-763.597	126.683	-415.755		352.376	-284.441	61.5224	-484.832		372.68	-462.931	-631.33	-604.247		405.984	-668.016	-536.737	-697.15		583.415	-47.9309	-129.269	-489.088
83.1457	-943.67	43.0926	-1132		456.091	-549.899	169.293	-148.396		313.675	-1535.04	-1570.35	-1831.44		453.394	-1185.91	-1110.87	-204.932		548.275	17.3234	-308.007	-1418.53
392.934	-283.32	181.188	-231.32		400.293	-771.728	327.072	-522.748		319.69	-708.539	-504.16	-236.607		416.985	-322.86	-726.001	-420.459		582.05	-97.9195	-1067.21	-1119.36
287.347	-487.281	-327.175	19.3027		366.91	205.694	348.131	-135.918		380.86	47.0663	-202.218	23.2923		350.991	-64.7379	-181.141	41.3199		287.685	-18.8959	-115.018	-546.721
398.317	-66.9042	-4.77062	-473.283		506.212	115.683	19.5876	136.113		426.4	-352.973	178.775	-448.056		491.123	264.823	8.90799	-220.822		498.478	-309.046	-388.096	-536.317
359.442	393.317	-198.57	260.345		412.215	-70.6937	136.551	103.634		546.405	13.6975	121.913	-1187.4		90.4393	268.818	-276.339	327.723		563.414	-467.972	-676.027	-127.371
456.736	-28.4737	106.565	-932.118		392.258	-203.226	-37.5938	-720.618		194.153	-720.997	-414.946	-587.557		472.891	-200.897	-843.576	-274.173		588.591	-474.601	-633.817	-374.663
416.182	-466.094	59.5269	-965.782		338.368	-166.75	-399.422	-658.192		227.025	-7.2213	-994.152	-789.044		401.177	-752.776	-632.707	-999.615		606.07	-671.866	-1233.05	-1381.16
463.862	-289.874	-275.777	-56.7372		449.259	97.8553	233.232	-151.305		402.493	-355.822	105.747	215.272		443.536	-191.606	-340.954	-784.567		641.044	-184.781	-314.195	-291.069
434.022	160.791	154.587	-765.745		453.812	135.322	256.842	322.104		569.181	-212.095	299.586	-4139.3		567.807	-936.242	-413.58	-487.26		663.568	-289.999	-105.851	-1269.03
369.544	26.1054	-399.576	11.3748		415.225	207.109	279.771	-605.51		550.078	-38.6203	-10.3145	-34.0235		557.956	-123.715	-1215.09	-1809.85		647.696	108.693	-73.4447	-1381.18
441.693	120.794	-652.367	-475.495		37.6407	-369.379	-34.8673	-412.873		277.287	-240.47	-757.551	-468.997		407.424	-686.103	-341.037	-1338.89		627.345	-294.288	-1196.03	-1107.6
395.297	-343.419	-42.877	81.3961		273.272	79.4379	346.358	-180.274		480.065	-385.481	-58.3294	-130.586		381.49	-85.5168	-186.892	-70.635		475.387	-453.656	-554.18	-447.494
440.923	58.2978	44.4483	-830.178		76.5843	206.104	111.381	-85.9673		406.368	-1044.38	232.615	-1233.71		562.941	-38.7762	88.5093	60.0373		539.587	58.3152	148.793	-676.649
263.293	-477.923	-107.251	-194.752		371.631	-125.325	-102.834	-224.988		282.345	-167.762	-119.213	-881.05		351.751	-27.4077	-315.793	-678.317		591.599	-178.575	-225.439	-434.193
289.012	-106.611	-152.369	-88.5204		455.4	57.6925	70.1543	-201.103		320.134	-69.6551	-703.619	5.45753		336.597	-5.60959	-19.1377	-222.43		561.517	44.3413	-182.642	-800.199
417.027	224.493	-635.485	281.764		416.948	296.038	266.859	261.849		411.704	-38.4495	179.066	299.764		475.714	57.8309	205.744	-241.219		624.832	-1260.34	-1462.08	-599.745
342.684	5.14032	-1224.02	-124.098		166.123	278.759	-194.559	-411.555		348.695	-393.481	-263.576	-735.053		426.689	137.205	-149.17	-901.748		612.078	-673.411	-1348.12	-912.288
324.113	15.3175	204.691	-28.4982		451.929	162.233	67.227	-45.4911		442.518	-117.579	270.162	92.4491		543.447	27.1259	-22.774	25.1798		623.58	296.156	-216.239	-36.9306
465.862	107.082	133.936	44.249		486.109	405.509	210.42	-628.878		494.918	242.02	-89.6745	-684.137		552.106	-323.266	46.6843	-133.888		576.4	-46.9667	254.375	-498.096
124.071	3.28471	49.5198	-362.971		367.355	204.981	210.634	321.913		470.713	162.586	-203.192	352.284		591.852	224.966	140.619	42.0414		144.239	-254.161	-416.111	-569.984
159.605	309.05	251.584	-371.678		518.862	378.366	-8.5766	-547.676		411.966	-26.218	-173.144	-1979.17		588.67	-53.6967	240.728	214.258		10.4988	46.9745	82.3783	-132.836
368.641	-260.687	-25.7132	-368.396		489.976	-91.5544	202.278	-94.635		507.71	203.966	-198.893	60.8877		430.05	30.9083	-102.331	112.306		403.07	-273.036	72.7698	-13.4668
465.12	-21.7919	296.421	305.011		507.408	222.39	253.627	137.306		513.966	272.622	309.71	239.262		250.101	147.458	206.911	308.566		467.987	-369.685	35.51	-193.262
442.436	208.102	258.844	83.979		532.983	72.4451	410.505	242.703		497.902	265.504	463.569	21.9057		392.551	83.1863	230.954	101.652		-249.398	278.81	143.659	-134.492
445.605	-686.496	-1183.42	-911.118		495.659	-1216.72	334.465	-1316.44		555.222	-818.691	-1216.83	-1998.8		416.396	-638.823	-438.107	-2375.05		409.168	-82.6715	-579.553	-1854.87
395.408	120.681	173.205	79.4409		516.433	95.5037	420.203	195.892		537.406	147.276	250.364	20.2881		368.179	267.771	245.08	-434.817		350.171	37.9496	-31.3741	-348.178
458.451	-222.677	3.03078	-400.937		384.79	-142.457	363.754	-194.646		492.837	64.0165	-847.173	-1242.48		366.477	237.639	-443.927	-586.387		521.674	183.601	-389.944	-475.826
453.616	327.809	-198.559	-24.7394		-144.11	-115.324	269.252	293.491		351.819	429.947	290.692	-183.224		388.299	313.142	243.173	-595.268		549.41	427.812	-139.485	-231.253
343.952	-39.052	244.316	-310.466		466.956	-436.112	45.9385	-69.8882		324.921	49.1134	-49.0877	-591.741		542.418	166.529	-28.2328	-56.8791		541.192	212.26	-204.159	-10.2684
481.567	113.462	-507.031	254.658		175.049	225.799	76.5024	62.7103		424.296	416.464	407.566	217.213		556.716	195.797	418.325	-342.287		630.381	437.607	435.458	-503.849
448.618	-125.124	-477.123	-1456.82		499.577	219.127	163.018	-536.256		510.998	300.479	-96.9553	146.332		335.217	-0.89102	231.323	56.9139		685.646	-198.78	385.194	-19.1551
473.398	139.1	37.7615	-94.4835		489.977	203.563	195.175	76.6738		492.746	398.523	-8.19917	1.87848		503.448	245.528	402.195	-332.871		549.32	203.397	381.1	123.16
481.369	41.8865	151.341	-99.6333		530.724	47.4317	-79.8498	294.553		475.881	295.872	78.2705	-651.948		524.077	-50.6745	98.7771	340.863		559.347	-159.323	-436.79	-758.609
395.773	-321.066	-15.2912	67.4381		435.881	-18.581	-0.83529	207.888		475.437	102.045	83.4508	-575.498		504.597	-31.2738	-413.029	-26.6099		628.155	-325.337	-92.2467	-632.589
444.456	39.5715	248.655	-223.644		461.575	40.1895	374.392	50.0883		508.464	219.715	281.063	-334.654		383.738	196.268	431.288	312.437		558.446	69.2843	17.2629	-102.148
423.744	78.0102	152.567	-113.169		398.561	-653.992	-172.895	135.156		453.763	403.616	-101.682	-369.544		461.674	351.378	65.2696	123.417		558.144	297.443	-305.95	-230.187
426.147	6.68455	177.588	32.2904		435.873	-108.052	-396.87	-2.66336		577.877	-242.909	-12.096	95.6749		549.877	-118.898	182.154	309.499		641.116	-433.53	49.4605	-549.445
431.147	382.254	351.87	374.137		542.538	174.755	275.097	163.379		422.573	241.449	126.654	342.337		532.349	154.061	444.015	58.9095		635.244	-149.812	343.569	72.5823
475.626	55.3638	-381.672	46.2284		487.671	363.416	255.669	142.09		449.607	319.569	202.478	251.468		-215.387	192.006	286.374	56.7342		588.816	230.139	174.586	213.43
479.302	19.374	-188.579	-133.47		564.216	-472.002	-488.046	149.217		495.707	149.78	-723.252	-397.145		446.474	15.1823	258.936	-235.034		742.494	89.0615	-56.7493	-561.045
457.371	228.329	173.748	286.484		462.625	139.283	-197.73	248.204		503.265	347.333	350.499	176.775		572.817	445.208	230.123	-778.771		653.571	107.562	2.68112	252.88
385.974	260.863	-233.403	54.3655		299.7	-8.26641	-218.407	40.4449		495.24	191.063	86.9169	-38.0094		498.488	259.584	-128.86	-92.696		682.074	86.4532	-40.6291	22.54
450.716	164.334	292.298	279.247		502.37	257.507	262.65	275.07		516.36	19.0749	347.75	-171.041		497.008	-308.12	156.902	197.089		644.936	329.972	-750.978	-956.913
489.453	49.804	-1104.45	-177.112		489.661	121.683	194.866	-492.867		394.013	186.335	368.102	-824.73		487.204	258.066	192.797	169.734		695.3	258.011	200.293	86.4532
462.864	160.318	104.138	33.1299		478.072	233.155	-172.351	261.325		468.852	167.581	2.96901	-57.486		491.722	231.593	282.638	336.448		697.676	193.084	-16.7692	-96.1574
476.015	-92.0059	86.2698	52.8655		508.262	144.524	-177.97	32.6739		404.665	435.61	272.744	207.466		560.829	-138.91	-409.644	312.437		654.815	-307.032	-100.899	-383.724
310.97	104.307	-8.16861	17.4407		543.769	151.674	248.642	306.359		479.131	396.343	152.352	114.759		443.899	134.303	-289.099	308.767		697.509	63.0662	314.546	350.385
161.448	274.73	215.794	-215.968		504.222	109.4	302.26	-107.357		464.196	332.998	88.8698	-18.3842		477.991	352.372	-530.919	14.7672		677.302	-201.068	-317.538	-643.249
275.101	142.098	314.785	-423.871		484.852	221.889	253.773	-249.421		468.792	87.4485	314.378	44.8998		560.964	147.124	189.765	197.235		689.901	-51.298	84.3295	-183.894
276.134	-40.7302	271.482	146.343		508.697	52.1983	253.475	124.386		512.165	191.189	50.8274	-282.62		542.291	344.317	35.7681	298.035		697.365	-33.7531	166.241	-545.332
447.386	156.544	273.732	23.9617		546.215	216.039	393.726	234.401		522.369	470.653	433.452	342.423		539.383	307.269	351.127	498.999		416.978	180.105	159.608	38.5807
476.894	257.968	78.3481	166.385		484.575	255.263	154.215	126.222		574.045	520.554	324.817	83.9582		569.886	293.084	361.618	339.014		592.558	391.543	289.82	70.929
437.472	305.003	-148.287	216.566		540.772	247.027	362.006	384.933		522.653	423.606	484.958	326.445		637.259	348.826	286.316	303.523		495.302	417.768	359.026	255.203
424.423	163.988	54.9577	130.628		541.467	238.675	188.176	259.476		579.064	341.635	169.755	-1.13938		619.59	372.585	-147.663	358.532		748.986	437.427	293.144	0.15427
443.998	172.733	306.702	250.676		548.913	262.148	308.606	284.325		543.121	522.368	323.477	298.452		615.168	272.657	-151.262	354.84		738.818	384.849	232.233	147.088
479.122	379.638	111.466	303.697		559.572	413.192	254.607	91.6384		559.964	165.743	385.268	159.881		683.327	369.213	234.418	-87.7056		703.084	271.319	490.58	195.228
489.595	197.358	77.9776	-23.5459		546.936	234.086	325.932	139.769		544.533	363.736	285.46	157.476		635.619	345.528	288.926	114.533		761.783	485.948	427.505	184.269
528.473	228.45	274.953	352.814		514.188	299.745	27.7486	-75.3189		584.765	310.791	311.529	-165.592		629.376	-53.3518	157.377	103.974		687.055	442.799	494.906	278.468
483.707	69.3975	375.358	339.995		600.283	445.8	278.903	293.295		570.357	419.484	316.992	161.409		667.758	462.176	413.923	357.887		736.396	419.848	462.955	489.86
Comparison of convergence performance of rMAPPO with other baseline methods

## Sheet: Fig 14
1321	1523	1630	1535		1614	1735	2313	2313		1958	2218	1735	2349		2237	2235	2317	2242		2214	2273	2326	2321
1445	2395	1712	1403		1442	1502	2173	1852		1616	2302	2386	2215		1939	2159	1820	1728		2309	2189	2337	2274
2318	1953	1349	1633		1465	1330	2041	1973		1973	2042	1894	2094		1992	2094	2364	1953		2197	2084	2229	2372
2357	1327	1235	1236		1307	1310	1312	1566		1591	1924	1755	1819		1797	1722	1941	1530		2238	1926	1860	1921
2071	1398	1563	2246		2311	2259	1277	1149		2316	1882	1956	2235		2311	2046	2088	2116		2015	2139	1875	2173
976	1109	1455	958		1600	1421	1058	1310		1701	2166	2345	1748		1511	1421	2285	2154		2443	2147	1665	2064
1394	1247	1073	1126		1516	1500	1281	1180		1461	1877	1755	1590		1591	1395	1693	1872		2097	2352	1604	2118
2337	1500	2348	2357		1877	2216	2371	2361		1877	2274	2213	2311		1312	2274	2119	1991		1990	2311	2367	2371
1056	1498	1770	1032		2334	1231	2278	1721		1338	1721	1820	2011		1387	1645	1996	1771		1662	2147	1870	2011
1215	1185	1349	1862		1057	2060	1731	1489		1445	1668	1890	1627		1323	1735	2025	1543		2189	1821	1884	2180
925	1500	1525	1936		1644	1133	1279	1424		1420	1751	2326	1380		1410	1960	1871	1869		2233	2206	1958	2206
1038	1860	897	1822		1021	1130	1035	1312		1565	1272	2291	1860		1365	1904	2409	1947		1954	2058	2043	2277
863	1888	1940	1836		1914	2208	2077	1946		1987	2231	2352	2069		1871	2046	2326	2242		1573	2193	2173	2341
1020	1322	1321	1321		1268	1398	1507	1568		1341	2311	1507	2209		1698	2021	1890	1738		1781	1805	2209	2326
1226	1105	963	800		924	1163	1272	1425		1178	1434	1773	1261		1671	1900	1818	1444		1637	1935	1442	1709
1047	1696	1080	1299		1229	1523	1679	1459		1084	1676	1704	1348		1445	1704	1803	2170		1420	1771	1828	2179
1290	1447	1151	1289		1323	1386	1277	1277		1155	1532	1686	1410		1942	1862	1895	2329		1529	1733	1768	1732
974	2329	1491	2000		1231	1683	1396	1550		1203	2000	2319	2351		1218	2318	2166	1998		1418	1992	1815	2318
1173	1362	2274	1554		1093	2292	2361	2328		1166	2217	2164	2268		1373	2214	2014	2238		1461	2245	2154	2320
1049	1399	1152	1298		1457	1142	1405	1464		1146	1679	1718	1359		1389	2008	1718	1587		1542	1679	1677	1890
859	1387	922	1204		1082	1328	1203	1395		1167	1634	1670	1766		1337	1861	1867	1934		1386	1743	1633	1947
1022	1728	1005	1825		928	1568	1097	1260		1138	2256	2168	2164		1272	2243	2257	1658		1374	1656	1839	2379
780	1295	910	1129		1004	1783	915	1544		1144	1785	1755	1483		1360	1722	2108	1808		1394	1735	2411	2240
962	1412	1436	1043		1007	1031	926	1361		1131	1411	1547	1392		1503	1592	1699	1501		1656	1691	1695	2003
785	1093	1029	1407		916	1141	1294	1082		1079	1684	1293	1741		1277	1358	1562	1602		1422	2104	1980	2155
841	762	1286	841		996	1320	1236	1202		982	1361	1381	2226		1650	1340	1856	1382		1361	2031	1942	1849
748	1106	933	1713		960	1335	1213	1687		1330	1915	1675	1675		1322	1675	2246	1674		1388	2063	2254	1854
772	1474	978	1652		1092	1336	1450	1537		1325	1346	1982	1647		1263	1946	2055	2147		1432	2049	2032	2157
808	1430	1253	1180		947	1244	1038	1431		1172	1752	1387	1175		1314	1747	1766	2103		1353	1778	1963	1863
788	954	975	1600		1044	1045	1076	963		1042	1610	1144	2319		1247	2170	1828	1735		1366	1794	1702	2143
808	1015	1202	1030		951	1149	1010	1495		1020	1399	1296	1312		1261	1589	2003	2411		1387	1568	1701	2129
699	870	1385	1300		1210	1351	1265	1383		1214	1459	1765	1552		1413	1829	1666	2112		1410	1849	2401	2084
787	1368	1094	904		1096	1223	942	1385		1046	1614	1382	1452		1335	1564	1673	1487		1460	2008	1990	1989
777	1041	1045	1489		1204	1119	1111	1315		1151	2052	1222	2081		1209	1624	1509	1491		1439	1621	1665	2067
980	1396	1101	1103		1003	1317	1343	1412		1192	1475	1497	1701		1358	1478	1780	1824		1371	1797	1854	1871
929	1114	1126	1085		928	1161	1195	1300		1292	1453	1776	1314		1507	1465	1653	1626		1362	1650	1819	2069
842	861	2023	919		1048	1037	1096	1093		1179	1512	1183	1179		1383	1522	1510	1710		1354	2119	2321	2078
833	1172	2329	1155		1139	1013	1263	1576		1209	1630	1577	1769		1377	1436	1650	1992		1406	1948	2215	2191
910	1059	846	1081		945	1131	1247	1341		1154	1658	1244	1316		1247	1504	1661	1502		1352	1437	1849	1733
775	913	1031	1051		895	925	1225	1593		1073	1195	1442	1708		1195	1613	1534	1492		1467	1724	1486	1925
1025	1155	1071	1159		1071	1067	1105	959		1126	1292	1382	1168		1203	1439	1476	1564		1743	1819	1922	2131
997	876	880	1226		870	956	1152	1516		1217	1408	1442	2292		1240	1556	1363	1359		1901	1664	1668	1745
874	1229	1138	1280		935	1385	1153	1280		1062	1280	1580	1372		1309	1565	1607	1578		1532	1861	1656	1666
794	1212	831	812		911	1133	1102	1185		1054	1219	1150	1261		1502	1471	1474	1301		1463	1939	1633	1874
819	923	870	1084		853	1247	943	1088		1079	1194	1052	1403		1363	1488	1412	1489		2017	1568	1646	1780
803	1516	1929	1605		937	2010	1041	2062		1070	1951	2161	2263		1307	1906	1783	2173		1557	1760	2005	2021
785	1000	1000	1037		866	1182	944	1087		966	1347	1256	1353		1365	1317	1365	1886		1649	1730	1764	1965
764	1170	1079	1167		947	1309	991	1372		1066	1364	1689	2120		1389	1381	1881	1728		1511	1604	2024	1879
800	821	1091	1019		1333	1432	1080	1028		1203	1136	1166	1532		1327	1307	1454	1950		1456	1406	1889	1829
918	984	923	1342		897	1578	1219	1282		1209	1332	1424	1744		1146	1418	1572	1581		1485	1586	1861	1659
696	1067	1372	863		1107	1098	1216	1202		1196	1112	1057	1221		1163	1419	1274	1735		1361	1420	1407	2129
825	1046	1352	1835		880	1109	1186	1447		1049	1250	1372	1246		1270	1528	1393	1361		1287	1798	1430	1717
725	974	1055	1170		927	1062	1182	1182		1099	1085	1320	1390		1217	1370	1311	1733		1492	1589	1498	1617
745	1060	945	1119		938	1215	1383	1059		1159	1251	1382	1849		1294	1730	1567	1382		1506	1822	2004	2195
796	1253	1152	959		902	1263	1209	1040		1147	1246	1316	1841		1300	1678	1899	1569		1357	1913	1752	2095
805	1146	908	1235		1017	1279	916	1146		1120	1207	1157	1669		1306	1358	1236	1288		1437	1606	1767	1746
887	1106	1003	1216		1032	1775	1410	1203		1187	1170	1537	1685		1267	1364	1591	1588		1444	1496	1919	1794
846	1040	992	1101		1021	1359	1468	1257		1046	1642	1372	1327		1240	1744	1479	1371		1364	1970	1703	2074
861	859	749	796		867	1231	1015	1138		1177	1293	1400	1141		1196	1490	1268	1560		1357	1836	1500	1643
752	1061	1254	929		968	940	1020	1169		1141	1263	1315	1213		1930	1403	1389	1506		1443	1511	1657	1514
699	988	1117	1096		847	1566	1506	1128		1074	1328	1698	1712		1244	1549	1408	1633		1274	1604	1755	2018
748	841	855	848		931	1202	1418	1085		1072	1190	1138	1330		1224	1214	1444	1975		1367	1648	1689	1539
854	875	1186	1033		1140	1256	1426	1240		1080	1320	1322	1522		1245	1426	1666	1507		1354	1628	1779	1685
835	996	901	926		796	1107	1056	1071		1087	1562	1152	1622		1225	1725	1437	1381		1343	1442	2314	2031
781	1036	1667	1180		874	1101	1127	1551		1214	1239	1003	2022		1372	1339	1437	1573		1339	1552	1532	1628
791	951	1033	1163		908	1088	1368	1057		1119	1341	1493	1436		1288	1398	1367	1334		1310	1597	1816	1814
733	1178	1006	1017		870	1111	1430	1282		1140	1120	1226	1230		1137	1614	1829	1366		1363	1942	1743	1902
947	1006	1068	1080		840	1130	1117	946		1105	1095	1282	1193		1301	1541	1815	1390		1300	1649	1570	1376
1285	893	907	1171		911	1186	1032	1365		1139	1189	1342	1393		1279	1260	1890	1582		1375	1826	1889	2127
931	937	775	1300		892	1044	1061	1441		1109	1357	1164	1339		1168	1399	1401	1426		1279	1717	1650	1810
1009	1103	784	1052		899	1252	1084	1067		1061	1254	1412	1623		1183	1245	1505	1362		1321	1664	1611	1988
857	1020	924	1100		867	1134	991	1144		1073	1079	1081	1138		1257	1378	1317	1234		1576	1619	1691	1694
790	945	1022	985		1026	1079	1168	1244		1040	1029	1230	1445		1256	1447	1344	1420		1388	1495	1628	1731
799	847	1260	1012		873	1168	974	906		1122	1102	1015	1200		1150	1366	1359	1289		1497	1383	1479	1477
834	994	1120	971		871	1070	1183	1022		1021	1233	1261	1430		1178	1262	1640	1261		1257	1356	1570	1755
802	1024	903	942		890	1086	1059	991		1099	1056	1196	1207		1265	1419	1710	1381		1331	1468	1590	1591
814	786	1018	850		882	1022	1142	1113		1063	1311	1139	1336		1172	1386	1374	1631		1334	1649	1386	1566
810	913	1049	1113		919	1104	1015	1200		1119	1145	1198	1309		1190	1323	1321	1474		1332	1391	1396	1603
779	922	921	751		948	1054	1259	1371		1067	1181	1143	1595		1238	1718	1457	1523		1318	1330	1370	1526
776	1121	758	792		867	924	1119	1026		1103	1215	1217	1349		1174	1252	1248	1361		1239	1473	1417	1371
Comparison of timesteps of rMAPPO with other baseline methods

## Sheet: Fig 15
rMAPPO	MAPPO	MADDPG	MASAC	rMAPPO	MAPPO	MADDPG	MASAC	rMAPPO	MAPPO	MADDPG	MASAC	rMAPPO	MAPPO	MADDPG	MASAC	rMAPPO	MAPPO	MADDPG	MASAC
Group1	Group1	Group1	Group1	Group2	Group2	Group2	Group2	Group3	Group3	Group3	Group3	Group4	Group4	Group4	Group4	Group5	Group5	Group5	Group5
70.14	73.93	76.21	76.23	87.45	94.73	94.12	95.35	104.53	112.31	114.66	114.32	117.74	126.43	129.75	130.23	126.87	135.45	139.35	140.13
76.28	81.17	85.15	84.03	89.65	97.13	101.64	101.93	107.55	113.21	115.98	118.31	120.73	129.77	131.74	133.34	131.86	143.75	146.67	145.21
82.84	88.23	92.35	92.27	97.65	105.93	109.61	109.87	113.11	121.21	122.76	124.15	127.21	136.84	139.84	140.31	140.34	152.24	156.32	157.67
80.34	85.14	89.33	88.91	92.64	101.24	103.13	103.51	111.94	118.21	122.43	119.74	125.36	132.43	136.46	137.34	135.74	146.93	149.71	146.32
74.56	80.13	83.39	83.27	88.21	95.63	97.51	99.12	106.32	112.12	114.32	116.19	119.26	128.43	129.31	130.24	129.49	139.41	138.84	140.83
80.57	86.91	90.57	91.71	95.74	103.31	107.22	110.12	112.14	119.19	121.17	126.59	126.79	138.23	137.15	138.23	137.53	148.43	147.92	149.32
69.73	72.14	75.34	76.53	86.71	93.12	95.43	96.11	102.31	107.14	109.22	111.12	115.16	122.51	124.65	123.84	124.65	133.45	135.43	137.21
76.43	82.21	86.43	88.82	89.97	97.79	100.41	99.11	109.91	114.12	117.12	120.52	122.17	130.51	134.24	132.75	132.95	144.21	145.41	147.32
77.15	83.15	88.63	91.19	91.43	100.15	104.28	105.63	110.42	117.31	116.32	121.14	124.65	133.89	133.18	135.94	133.47	142.11	146.29	144.43
72.11	77.13	80.86	81.15	87.93	95.75	96.21	100.93	106.17	114.43	113.31	116.61	117.85	129.45	128.53	132.13	127.95	138.59	145.03	139.73
Completion times for different algorithms

## Sheet: Fig 16
Group1	MASAC	257.261
Group1	MADDPG	265.136
Group1	MAPPO	322.378
Group1	rMAPPO	453.24
Group2	MASAC	241.315
Group2	MADDPG	253.897
Group2	MAPPO	314.637
Group2	rMAPPO	518.954
Group3	MASAC	288.124
Group3	MADDPG	324.263
Group3	MAPPO	343.263
Group3	rMAPPO	544.737
Group4	MASAC	298.341
Group4	MADDPG	312.743
Group4	MAPPO	374.843
Group4	rMAPPO	582.353
Group5	MASAC	327.643
Group5	MADDPG	313.437
Group5	MAPPO	417.943
Group5	rMAPPO	657.327
The average cumulative reward of algorithms
