# Supplementary material for: A robot scheduling method based on rMAPPO for H-beam riveting and welding work cell
Source: PLoS One. 2025 Sep 4;20(9):e0331515. doi: 10.1371/journal.pone.0331515 (PMC12410760; doi:10.1371/journal.pone.0331515)
Supplement: S1 File — (ZIP) [file pone.0331515.s001.zip › S1 File/env_core.py]

import csv
import numpy as np
import matplotlib.pyplot as plt
from datetime import datetime

class EnvCore(object):

    def __init__(self):

        self.actions = []

        self.agent_num = 5
        self.obs_dim = 6
        self.action_dim = 1

        self.dt = 0.1

        self.v0 = 2.0
        self.v1 = 3.0

        self.large_center = np.array([5.0, 1.5])
        self.large_size = 2.0

        self.small_centers_1 = np.array([3.0, 8.5])
        self.small_centers_2 = np.array([3.0, 1.5])
        self.small_centers_3 = np.array([7, 8.5])
        self.small_centers_4 = np.array([7, 1.5])
        self.small_size = 1.0

        self.large_center[1] = np.array(1.5)
        self.small_centers_1[1] = np.array(8.5)
        self.small_centers_2[1] = np.array(1.5)
        self.small_centers_3[1] = np.array(8.5)
        self.small_centers_4[1] = np.array(1.5)

        self.min_distance = 1.05

        self.wait_time = 0

        self.return_time = 0

        self.target_positions_1 = generate_array(9)
        self.target_positions_2 = generate_array(9)

        # self.target_positions_1 = [2, 3, 4, 4.5, 5, 6, 7, 8]
        # self.target_positions_2 = [2, 3, 4, 4.5, 5, 6, 7, 8]

        self.merged_target_positions = self.target_positions_1 + self.target_positions_2

        self.cooperation_active_1 = False
        self.cooperation_active_2 = False
        self.cooperation_active_3 = False
        self.cooperation_active_4 = False

        self.tolerance = 0.20

        self.done = False

        self.flag = 0

        self.step_num = 0

    def reset(self):

        self.actions = []
        self.agent_num = 5
        self.obs_dim = 6
        self.action_dim = 1

        self.large_center = np.array([5.0, 1.5])
        self.large_size = 2.0

        self.small_centers_1 = np.array([3.0, 8.5])
        self.small_centers_2 = np.array([3.0, 1.5])
        self.small_centers_3 = np.array([7, 8.5])
        self.small_centers_4 = np.array([7, 1.5])
        self.small_size = 1.0

        self.large_center[1] = np.array(1.5)
        self.small_centers_1[1] = np.array(8.5)
        self.small_centers_2[1] = np.array(1.5)
        self.small_centers_3[1] = np.array(8.5)
        self.small_centers_4[1] = np.array(1.5)

        self.min_distance = 1.05

        self.wait_time = 0

        self.return_time = 0

        self.target_positions_1 = self.generate_array(9)
        self.target_positions_2 = self.generate_array(9)

        self.merged_target_positions = self.target_positions_1 + self.target_positions_2

        self.cooperation_active_1 = False
        self.cooperation_active_2 = False
        self.cooperation_active_3 = False
        self.cooperation_active_4 = False

        self.tolerance = 0.2

        self.done = 0

        self.flag = 0

        self.step_num = 0

        sub_agent_obs = [[self.small_centers_1[1], self.small_centers_2[1], self.small_centers_3[1],
                          self.small_centers_4[1], self.large_center[1], len(self.target_positions_1)],
                         [self.small_centers_2[1], self.small_centers_1[1], self.small_centers_4[1],
                          self.small_centers_3[1], self.large_center[1], len(self.target_positions_1)],
                         [self.small_centers_3[1], self.small_centers_4[1], self.small_centers_1[1],
                          self.small_centers_2[1], self.large_center[1], len(self.target_positions_2)],
                         [self.small_centers_4[1], self.small_centers_3[1], self.small_centers_2[1],
                          self.small_centers_1[1], self.large_center[1], len(self.target_positions_2)]]

        return sub_agent_obs

    def step(self, actions):
        """

        """
        sub_agent_obs = []
        sub_agent_reward = []
        sub_agent_done = []
        sub_agent_info = []
        all_action = []
        big_action = 0

        if self.done == 1:
            with open('output_step.csv', mode='a', newline='') as file:
                writer = csv.writer(file)

                writer.writerow([self.step_num])
            self.done = 2
        elif self.done == 0:
            self.step_num += 1

        if self.step_num == 2500:
            with open('output_step.csv', mode='a', newline='') as file:
                writer = csv.writer(file)

                writer.writerow([self.step_num])

        if any([self.cooperation_active_1, self.cooperation_active_2, self.cooperation_active_3,
                self.cooperation_active_4]) and self.wait_time == 0:
            self.wait_time = 20

        self.small_centers_1[1] = self.small_centers_1[1] + int(not self.cooperation_active_1) * actions[
            0] * self.dt * self.v1
        self.small_centers_2[1] = self.small_centers_2[1] + int(not self.cooperation_active_2) * actions[
            1] * self.dt * self.v1
        self.small_centers_3[1] = self.small_centers_3[1] + int(not self.cooperation_active_3) * actions[
            2] * self.dt * self.v1
        self.small_centers_4[1] = self.small_centers_4[1] + int(not self.cooperation_active_4) * actions[
            3] * self.dt * self.v1

        # self.actions.append(actions)

        # with open('output_action.csv', mode='a', newline='') as file:
        #     writer = csv.writer(file)
        #     writer.writerow(actions)

        if self.return_time == 0 and any([self.target_positions_1, self.target_positions_2]):

            if not self.cooperation_active_1 and not self.cooperation_active_2 and not self.cooperation_active_3 and not self.cooperation_active_4 and self.wait_time == 0:

                self.merged_target_positions = sorted(self.target_positions_1 + self.target_positions_2)

                if self.merged_target_positions[0] - self.large_center[1] > self.dt * self.v0:
                    self.large_center[1] = self.large_center[1] + self.dt * self.v0
                    big_action = 1
                else:
                    big_action = (self.merged_target_positions[0] - self.large_center[1]) / (self.dt * self.v0)

                    self.large_center[1] = self.large_center[1] + (
                                self.merged_target_positions[0] - self.large_center[1])

        else:
            self.large_center[1] = self.large_center[1] - self.dt * self.v0
            self.return_time -= 1
            big_action = -1

        with open('output_action.csv', mode='a', newline='') as file:
            writer = csv.writer(file)

            writer.writerow(actions)

        all_action = np.append(actions, big_action)

        with open('output_all_action.csv', mode='a', newline='') as file:
            writer = csv.writer(file)

            writer.writerow(all_action)


        if self.cooperation_active_1:
            self.wait_time -= 1
            if self.wait_time == 0:
                self.cooperation_active_1 = False
                self.return_time = (self.large_center[1] - 1.5) // (self.v0 * self.dt) + 10

        if self.cooperation_active_2:
            self.wait_time -= 1
            if self.wait_time == 0:
                self.cooperation_active_2 = False
                self.return_time = (self.large_center[1] - 1.5) // (self.v0 * self.dt) + 10

        if self.cooperation_active_3:
            self.wait_time -= 1
            if self.wait_time == 0:
                self.cooperation_active_3 = False
                self.return_time = (self.large_center[1] - 1.5) // (self.v0 * self.dt) + 10

        if self.cooperation_active_4:
            self.wait_time -= 1
            if self.wait_time == 0:
                self.cooperation_active_4 = False
                self.return_time = (self.large_center[1] - 1.5) // (self.v0 * self.dt) + 10


        self.large_center[1] = np.clip(self.large_center[1], 1.5, 8.5)

        self.small_centers_1[1] = np.clip(self.small_centers_1[1], 2.05, 9.5)
        self.small_centers_2[1] = np.clip(self.small_centers_2[1], 1.5, 8.95)
        self.small_centers_3[1] = np.clip(self.small_centers_3[1], 2.05, 9.5)
        self.small_centers_4[1] = np.clip(self.small_centers_4[1], 1.5, 8.95)


        if abs(self.small_centers_2[1] - self.small_centers_1[1]) < self.min_distance:
            self.small_centers_1[1] = self.small_centers_2[1] + self.min_distance
            # self.small_centers_1[1] = self.small_centers_1[1] - int(not self.cooperation_active_1) * actions[1] * dt * v
            # self.small_centers_2[1] = self.small_centers_2[1] - int(not self.cooperation_active_2) * actions[2] * dt * v

        if abs(self.small_centers_4[1] - self.small_centers_3[1]) < self.min_distance:
            self.small_centers_3[1] = self.small_centers_4[1] + self.min_distance
            # self.small_centers_3[1] = self.small_centers_3[1] - int(not self.cooperation_active_3) * actions[3] * dt * v
            # self.small_centers_4[1] = self.small_centers_4[1] - int(not self.cooperation_active_4) * actions[4] * dt * v

        if self.large_center[1] == 1.5:
            if not any([self.cooperation_active_1, self.cooperation_active_2, self.cooperation_active_3,
                        self.cooperation_active_4]) and self.wait_time == 0 and self.return_time == 0:
                self.flag += 1

        sub_agent_obs = [[self.small_centers_1[1], self.small_centers_2[1], self.small_centers_3[1],
                          self.small_centers_4[1], self.large_center[1], len(self.target_positions_1)],
                         [self.small_centers_2[1], self.small_centers_1[1], self.small_centers_4[1],
                          self.small_centers_3[1], self.large_center[1], len(self.target_positions_1)],
                         [self.small_centers_3[1], self.small_centers_4[1], self.small_centers_1[1],
                          self.small_centers_2[1], self.large_center[1], len(self.target_positions_2)],
                         [self.small_centers_4[1], self.small_centers_3[1], self.small_centers_2[1],
                          self.small_centers_1[1], self.large_center[1], len(self.target_positions_2)]]

        sub_agent_obs_1 = [self.small_centers_1[1], self.small_centers_2[1], self.small_centers_3[1],
                           self.small_centers_4[1], self.large_center[1],
                           self.small_centers_2[1], self.small_centers_1[1], self.small_centers_4[1],
                           self.small_centers_3[1], self.large_center[1],
                           self.small_centers_3[1], self.small_centers_4[1], self.small_centers_1[1],
                           self.small_centers_2[1], self.large_center[1],
                           self.small_centers_4[1], self.small_centers_3[1], self.small_centers_2[1],
                           self.small_centers_1[1], self.large_center[1]]


        result_1, found_value_1 = self.is_within_error(self.target_positions_1, self.small_centers_1[1], self.tolerance)
        result_2, found_value_2 = self.is_within_error(self.target_positions_1, self.small_centers_2[1], self.tolerance)
        result_3, found_value_3 = self.is_within_error(self.target_positions_2, self.small_centers_3[1], self.tolerance)
        result_4, found_value_4 = self.is_within_error(self.target_positions_2, self.small_centers_4[1], self.tolerance)

        # print(result_1)
        # print(result_2)
        # print(result_3)
        # print(result_4)


        if result_1:

            # print(self.large_center[1])
            # print(found_value_1)
            if abs(self.large_center[
                       1] - found_value_1) <= self.tolerance and self.return_time == 0 and self.wait_time == 0:
                self.cooperation_active_1 = True
                self.target_positions_1.remove(found_value_1)

                if not any([self.target_positions_1, self.target_positions_2]):
                    self.done = 1


                sub_agent_reward = self.reward(sub_agent_obs_1, 0)

                # if all(value == 0 for value in sub_agent_reward):
                #     self.done = 1

                for i in range(self.agent_num):
                    if i == 0:
                        sub_agent_done.append(self.cooperation_active_1)
                    elif i == 1:
                        sub_agent_done.append(self.cooperation_active_2)
                    elif i == 2:
                        sub_agent_done.append(self.cooperation_active_3)
                    elif i == 3:
                        sub_agent_done.append(self.cooperation_active_4)
                    sub_agent_info.append({})

                # print(f"第{self.step_num}步机器人1焊接了{found_value_1}位置加劲板")
                # print(f"左侧剩余焊点{self.target_positions_1}")

                # print(sub_agent_reward)
                # print(sub_agent_done)
                # print(self.return_time)
                # print(self.wait_time)

                return [sub_agent_obs, sub_agent_reward, sub_agent_done, sub_agent_info]
        if result_2:

            # print(self.large_center[1])
            # print(found_value_2)
            if abs(self.large_center[
                       1] - found_value_2) <= self.tolerance and self.return_time == 0 and self.wait_time == 0:
                self.cooperation_active_2 = True
                self.target_positions_1.remove(found_value_2)

                if not any([self.target_positions_1, self.target_positions_2]):
                    self.done = 1

                # self.render()

                sub_agent_reward = self.reward(sub_agent_obs_1, 0)

                # if all(value == 0 for value in sub_agent_reward):
                #     self.done = 1

                for i in range(self.agent_num):
                    if i == 0:
                        sub_agent_done.append(self.cooperation_active_1)
                    elif i == 1:
                        sub_agent_done.append(self.cooperation_active_2)
                    elif i == 2:
                        sub_agent_done.append(self.cooperation_active_3)
                    elif i == 3:
                        sub_agent_done.append(self.cooperation_active_4)
                    sub_agent_info.append({})

                # print(f"第{self.step_num}步机器人2焊接了{found_value_2}位置加劲板")
                # print(f"左侧剩余焊点{self.target_positions_1}")

                # print(sub_agent_reward)
                # print(sub_agent_done)
                # print(self.return_time)
                # print(self.wait_time)

                return [sub_agent_obs, sub_agent_reward, sub_agent_done, sub_agent_info]
        if result_3:

            # print(self.large_center[1])
            # print(found_value_3)
            if abs(self.large_center[
                       1] - found_value_3) <= self.tolerance and self.return_time == 0 and self.wait_time == 0:
                self.cooperation_active_3 = True
                self.target_positions_2.remove(found_value_3)

                if not any([self.target_positions_1, self.target_positions_2]):
                    self.done = 1

                # self.render()

                sub_agent_reward = self.reward(sub_agent_obs_1, 0)

                # if all(value == 0 for value in sub_agent_reward):
                #     self.done = 1

                for i in range(self.agent_num):
                    if i == 0:
                        sub_agent_done.append(self.cooperation_active_1)
                    elif i == 1:
                        sub_agent_done.append(self.cooperation_active_2)
                    elif i == 2:
                        sub_agent_done.append(self.cooperation_active_3)
                    elif i == 3:
                        sub_agent_done.append(self.cooperation_active_4)
                    sub_agent_info.append({})

                # print(f"第{self.step_num}步机器人3焊接了{found_value_3}位置加劲板")
                # print(f"右侧剩余焊点{self.target_positions_2}")

                # print(sub_agent_reward)
                # print(sub_agent_done)
                # print(self.return_time)
                # print(self.wait_time)

                return [sub_agent_obs, sub_agent_reward, sub_agent_done, sub_agent_info]
        if result_4:

            # print(self.large_center[1])
            # print(found_value_4)
            if abs(self.large_center[
                       1] - found_value_4) <= self.tolerance and self.return_time == 0 and self.wait_time == 0:
                self.cooperation_active_4 = True
                self.target_positions_2.remove(found_value_4)

                if not any([self.target_positions_1, self.target_positions_2]):
                    self.done = 1

                # self.render()

                sub_agent_reward = self.reward(sub_agent_obs_1, 0)

                # if all(value == 0 for value in sub_agent_reward):
                #     self.done = 1

                for i in range(self.agent_num):
                    if i == 0:
                        sub_agent_done.append(self.cooperation_active_1)
                    elif i == 1:
                        sub_agent_done.append(self.cooperation_active_2)
                    elif i == 2:
                        sub_agent_done.append(self.cooperation_active_3)
                    elif i == 3:
                        sub_agent_done.append(self.cooperation_active_4)
                    sub_agent_info.append({})

                # print(f"第{self.step_num}步机器人4焊接了{found_value_4}位置加劲板")
                # print(f"右侧剩余焊点{self.target_positions_2}")

                # print(sub_agent_done)
                # print(sub_agent_reward)
                # print(self.return_time)
                # print(self.wait_time)

                return [sub_agent_obs, sub_agent_reward, sub_agent_done, sub_agent_info]

        # self.render()

        sub_agent_reward = self.reward(sub_agent_obs_1, 0)

        for i in range(self.agent_num):
            if i == 0:
                sub_agent_done.append(self.cooperation_active_1)
            elif i == 1:
                sub_agent_done.append(self.cooperation_active_2)
            elif i == 2:
                sub_agent_done.append(self.cooperation_active_3)
            elif i == 3:
                sub_agent_done.append(self.cooperation_active_4)
            sub_agent_info.append({})

        # print(sub_agent_reward)
        # print(sub_agent_done)
        # print(self.return_time)
        # print(self.wait_time)

        return [sub_agent_obs, sub_agent_reward, sub_agent_done, sub_agent_info]

    def reward(self, state, step_num):
        rewards = []
        total_targets = 8
        cooperation_bonus = 5

        for i in range(self.agent_num):
            r = 0

            if (not self.target_positions_1) and (not self.target_positions_2):
                rewards.append(r)
                continue


            if i < 2 and self.target_positions_1 and not (
                    self.return_time != 0 or self.cooperation_active_1 or self.cooperation_active_2 or self.cooperation_active_3 or self.cooperation_active_4):
                r -= 0.6 * (abs(state[0 + i * 5] - state[4 + i * 5]))
                r -= 0.05 * len(self.target_positions_1)
            elif i >= 2 and self.target_positions_2 and not (
                    self.return_time != 0 or self.cooperation_active_1 or self.cooperation_active_2 or self.cooperation_active_3 or self.cooperation_active_4):
                r -= 0.6 * (abs(state[0 + i * 5] - state[4 + i * 5]) - 0.2)
                r -= 0.05 * len(self.target_positions_2)

            if i == 0 and self.cooperation_active_1:
                r += cooperation_bonus * (1 - len(self.target_positions_1) / total_targets)
            elif i == 1 and self.cooperation_active_2:
                r += cooperation_bonus * (1 - len(self.target_positions_1) / total_targets)
            elif i == 2 and self.cooperation_active_3:
                r += cooperation_bonus * (1 - len(self.target_positions_2) / total_targets)
            elif i == 3 and self.cooperation_active_4:
                r += cooperation_bonus * (1 - len(self.target_positions_2) / total_targets)

            step_penalty = 1 * (step_num / 2000)
            r -= step_penalty

            if self.return_time != 0 or self.cooperation_active_1 or self.cooperation_active_2 or self.cooperation_active_3 or self.cooperation_active_4:
                rewards.append(r + 1)
            else:
                rewards.append(r)

            # rewards.append(r)

        return rewards

    # def reward(self, state, step_num):
    #     rewards = []
    #     r1 = 0
    #     r2 = 0
    #     r3 = 0
    #     r4 = 0
    #     for i in range(self.agent_num):
    #         '''
    #         ag_state = []
    #         for j in state[i*4:(i+1)*4]:
    #             ag_state.append(j)
    #         for j in ev_state:
    #             ag_state.append(j)
    #         '''
    #         r = 0
    #
    #         if i == 0 and self.target_positions_1 and not (
    #                 self.return_time != 0 or self.cooperation_active_1 or self.cooperation_active_2 or self.cooperation_active_3 or self.cooperation_active_4):
    #             r1 = r - 1 * (abs(state[0 + i * 5] - state[4 + i * 5]))
    #             # r1 -= 0.1 * len(self.target_positions_1)
    #             # for element in self.target_positions_1:
    #             #     r1 += 0 - 3 * (abs(state[0 + i * 5] - element))
    #             r1 -= 0.0016 * self.step_num * len(self.target_positions_1)
    #             if self.cooperation_active_1:
    #                 r1 += 200 - 0.0016 * len(self.target_positions_1) * self.step_num
    #                 # r1 += 20 + 0.0016 * (8 - len(self.target_positions_1)) * (2000 - self.step_num)
    #                 # r1 += 20
    #         elif i == 1 and self.target_positions_1 and not (
    #                 self.return_time != 0 or self.cooperation_active_1 or self.cooperation_active_2 or self.cooperation_active_3 or self.cooperation_active_4):
    #             r2 = r - 1 * (abs(state[0 + i * 5] - state[4 + i * 5]))
    #             # r2 -= 0.1 * len(self.target_positions_1)
    #             # for element in self.target_positions_1:
    #             #     r2 += 0 - 3 * (abs(state[0 + i * 5] - element))
    #             r2 -= 0.0016 * self.step_num * len(self.target_positions_1)
    #             if self.cooperation_active_2:
    #                 r2 += 200 - 0.0016 * len(self.target_positions_1) * self.step_num
    #                 # r2 += 20 + 0.0016 * (8 - len(self.target_positions_1)) * (2000 - self.step_num)
    #                 # r2 += 20
    #         elif i == 2 and self.target_positions_2 and not (
    #                 self.return_time != 0 or self.cooperation_active_1 or self.cooperation_active_2 or self.cooperation_active_3 or self.cooperation_active_4):
    #             r3 = r - 1 * (abs(state[0 + i * 5] - state[4 + i * 5]) - 0.5)
    #             # r3 -= 0.1 * len(self.target_positions_2)
    #             # for element in self.target_positions_1:
    #             #     r3 += 0 - 3 * (abs(state[0 + i * 5] - element))
    #             r3 -= 0.0016 * self.step_num * len(self.target_positions_2)
    #             if self.cooperation_active_3:
    #                 r3 += 200 - 0.0016 * len(self.target_positions_2) * self.step_num
    #                 # r3 += 20 + 0.0016 * (8 - len(self.target_positions_2)) * (2000 - self.step_num)
    #                 # r3 += 20
    #         elif i == 3 and self.target_positions_2 and not (
    #                 self.return_time != 0 or self.cooperation_active_1 or self.cooperation_active_2 or self.cooperation_active_3 or self.cooperation_active_4):
    #             r4 = r - 1 * (abs(state[0 + i * 5] - state[4 + i * 5]) - 0.5)
    #             # r4 -= 0.1 * len(self.target_positions_2)
    #             # for element in self.target_positions_1:
    #             #     r4 += 0 - 3 * (abs(state[0 + i * 5] - element))
    #             r4 -= 0.0016 * self.step_num * len(self.target_positions_2)
    #             if self.cooperation_active_4:
    #                 r4 += 200 - 0.0016 * len(self.target_positions_2) * self.step_num
    #                 # r4 += 20 + 0.0016 * (8 - len(self.target_positions_2)) * (2000 - self.step_num)
    #                 # r4 += 20
    #
    #     for i in range(self.agent_num):
    #
    #         if (not self.target_positions_1) and (not self.target_positions_2):
    #             rewards.append(0)
    #             continue
    #
    #         if self.return_time != 0 or self.cooperation_active_1 or self.cooperation_active_2 or self.cooperation_active_3 or self.cooperation_active_4:
    #             rewards.append(r1 + r2 + r3 + r4 + 20)
    #         else:
    #             rewards.append(r1 + r2 + r3 + r4)
    #
    #     return rewards

    def render(self):

        plt.clf()

        if any([self.cooperation_active_1, self.cooperation_active_2, self.cooperation_active_3,
                self.cooperation_active_4]):

            large_square = plt.Rectangle((self.large_center[0] - self.large_size / 2,
                                          self.large_center[1] - self.large_size / 2),
                                         self.large_size, self.large_size, fc='yellow', ec='black')
            plt.gca().add_patch(large_square)
        else:

            large_square = plt.Rectangle((self.large_center[0] - self.large_size / 2,
                                          self.large_center[1] - self.large_size / 2),
                                         self.large_size, self.large_size, fc='blue', ec='black')
            plt.gca().add_patch(large_square)


        if self.cooperation_active_1:
            small_square_1 = plt.Rectangle(
                (self.small_centers_1[0] - self.small_size / 2, self.small_centers_1[1] - self.small_size / 2),
                self.small_size, self.small_size, fc='yellow', ec='black')
            plt.gca().add_patch(small_square_1)
        else:
            small_square_1 = plt.Rectangle(
                (self.small_centers_1[0] - self.small_size / 2, self.small_centers_1[1] - self.small_size / 2),
                self.small_size, self.small_size, fc='red', ec='black')
            plt.gca().add_patch(small_square_1)

        if self.cooperation_active_2:
            small_square_2 = plt.Rectangle(
                (self.small_centers_2[0] - self.small_size / 2, self.small_centers_2[1] - self.small_size / 2),
                self.small_size, self.small_size, fc='yellow', ec='black')
            plt.gca().add_patch(small_square_2)
        else:
            small_square_2 = plt.Rectangle(
                (self.small_centers_2[0] - self.small_size / 2, self.small_centers_2[1] - self.small_size / 2),
                self.small_size, self.small_size, fc='red', ec='black')
            plt.gca().add_patch(small_square_2)

        if self.cooperation_active_3:
            small_square_3 = plt.Rectangle(
                (self.small_centers_3[0] - self.small_size / 2, self.small_centers_3[1] - self.small_size / 2),
                self.small_size, self.small_size, fc='yellow', ec='black')
            plt.gca().add_patch(small_square_3)
        else:
            small_square_3 = plt.Rectangle(
                (self.small_centers_3[0] - self.small_size / 2, self.small_centers_3[1] - self.small_size / 2),
                self.small_size, self.small_size, fc='red', ec='black')
            plt.gca().add_patch(small_square_3)

        if self.cooperation_active_4:
            small_square_4 = plt.Rectangle(
                (self.small_centers_4[0] - self.small_size / 2, self.small_centers_4[1] - self.small_size / 2),
                self.small_size, self.small_size, fc='yellow', ec='black')
            plt.gca().add_patch(small_square_4)
        else:
            small_square_4 = plt.Rectangle(
                (self.small_centers_4[0] - self.small_size / 2, self.small_centers_4[1] - self.small_size / 2),
                self.small_size, self.small_size, fc='red', ec='black')
            plt.gca().add_patch(small_square_4)


        plt.axhline(y=0.5, color='green', linestyle='--', label='y=1')

        for element in self.target_positions_1:

            plt.scatter(3.75, element, color='purple', s=10, label='Point')

        for element in self.target_positions_2:

            plt.scatter(6.25, element, color='purple', s=10, label='Point')


        plt.xlim(0, 10)
        plt.ylim(0, 10)
        plt.gca().set_aspect('equal', adjustable='box')
        plt.grid(True)
        plt.pause(0.01)

    def is_within_error(self, arr_1, num, tolerance):
        """

        """
        for element in arr_1:

            if abs(element - num) <= tolerance:
                return True, element
        return False, None

    def generate_array(self, num_elements):
        min_value = 1.6
        max_value = 8.7
        min_gap = 0.2
        decimal_places = 1

        import random


        while True:

            arr = [round(random.uniform(min_value, max_value), decimal_places) for _ in range(num_elements)]

            arr.sort()

            valid = True
            for i in range(1, len(arr)):
                if arr[i] - arr[i - 1] < min_gap:
                    valid = False
                    break

            if valid:
                return arr
