# Supplementary material for: A robot scheduling method based on rMAPPO for H-beam riveting and welding work cell
Source: PLoS One. 2025 Sep 4;20(9):e0331515. doi: 10.1371/journal.pone.0331515 (PMC12410760; doi:10.1371/journal.pone.0331515)
Supplement: S1 File — (ZIP) [file pone.0331515.s001.zip › S1 File/tips.txt]

The 2D environment setup for this study is implemented in ​env_core.py, which can be tested with the following MAPPO-based algorithmic framework.
https://github.com/tinyzqh/light_mappo
